# Supplementary material for: Functional connectivity studies in migraine: what have we learned?
Source: J Headache Pain. 2019 Nov 20;20(1):108. doi: 10.1186/s10194-019-1047-3 (PMC6868768; doi:10.1186/s10194-019-1047-3)
Supplement: Supplementary file 1 — Additional file 1: Table S2. Schematic overview of regions with an altered functional connectivity to the examined networks throughout 25 studies of interictal migraine compared with healthy volunteers [file 10194_2019_1047_MOESM1_ESM.xlsx]

## Sheet: Ark2
				Amygdala	Caudate	CEN	Cerebellum	Cuneus	DAN	DMN	ECN	FPN	Hypothalamus	Insula	Neostriatum	Ncl. Accumbens	Occipital lobe	PAG	PFC	SN	Somatosensory cortex I	Thalamus	VN
	Amygdala		L		+
	Angular gyrus		L															+
	Caudate		R																			+
			L										+									+
	Cerebellum	Crus I	R										+
			L										+
		Crus II	R										+
			L										+
		Lobule V	R										+
			L										+
		Lobule VI	R										+
			L										+
		Lobule VIIIa/b	R																		-
			L										+
	Cingulate cortex	Anterior	R								-	-				+		-			-
			L													+					-
		Middle	R														+
			L	+
		Posterior																		-
			R					+
			L					+		+						+
	Cingulate gyrus		R					-
			L					+ -
	Claustrum		R					-
			L					-
	Coeruleus nucleus		R										+
	Cuneus		R																	-
			L																	-
	Dentate nucleus		L										+
	Frontal gyrus	Superior																-
		Superior	R					-					-					-			-
			L					-													-
		Middle	R			+		-			-	-	+		+
			L					-							+			-
		Inferior	R					-										-			+
			L			+												-
	Frontal lobe		R											+						+
			L																	+
	Frontal pole		L										-
	Fusiform gyrus		R						+ +	+			-
			L																	-
	Hippocampal gyrus		R		+								+			+
			L		+								+		-	+
	Heschl's gyrus	Primary	R							+
			L							+
		Secondary	R							+
			L							+
	Insula		R					-		+					-						+		+
			L		+			-												-	-
		Anterior		+
		Anterior	L															-
			R			+												+
	Lingual gyrus		R							+										-			+
			L							+			-
	Lentiform nucleus		R					-
			L					-
	Motor cortex	Primary	L																		+
	Occipital gyrus	Superior	L																	-
		Middle	R						+
	Occipital lobe	Middle	R	+																	´+
		Inferior	R	+
	Occipital pole		L							+
	Opercular cortex	Central	R							+													+
			L							+													+
	Orbital gyrus		R						+
	Orbitofrontal cortex		R													+				+ +
			L													+				+ +
	Paracentral lobule		R																		-
			L																		-
	Paracingulate gyrus		L										-
	Parahippocampal gyrus		R						+ +
			L										+
	Parietal cortex	Posterior																		-
	Parietal gyrus		L										+
	Parietal lobe		R																+	+
			L											+					+
		Anterior	L																		+
		Superior	R																		+
	Parietal lobule		L																		-
	Parietal operculum		L															+
	Planum polare		R										+
	Planum temporale		R							+
			L							+
	Pontine nucleus		R										+
			L										+
	Precentral gyrus		R										+	+				+
			L										-					-
	Precuneus		R					+														+
			L	+				+		+
	Prefrontal cortex																			-
		Anterolateral	R															+
		Dorsolateral	R																+	+
			L														+	-	+	+
		Dorsomedial	L															-
		Lateral	R															-
		Medial	R				+
			L															-
		Superior	L							-
	Premotor cortex		R																		+ -
			L																		+ -
	Pons																				+
	Postcentral gyrus		R															+
	Putamen		R																			+
			L		+
	Rectal gyrus		L						+
	Somatosensory cortex	Primary	R																		+ -
			L																		-
	Somatosensory cortex	Secondary		+
	Supplementary motor area		R															-		-
	Supramarginal gyrus		R															+
			L										+					+
	Temporal gyrus	Superior	L							+ -			+
		Middle	R						+ +						+			-
			L										+					-		-
		Inferior	L										+
	Temporal lobe		R																		+ -
			L																+
		Middle	R																	+
			L																	+		+
	Temporal pole		L							-			+	+
	Thalamus			+
			R															+
	Visual cortex	Medial								-
	Visuospatial system									-
